# Supplementary material for: Trends in the Incidence of Cardiovascular Diagnoses and Procedures over the Years 2012–2021 in Israel: The Impact of the COVID-19 Pandemic
Source: J Clin Med. 2024 Jan 15;13(2):476. doi: 10.3390/jcm13020476 (PMC10816154; doi:10.3390/jcm13020476)
Supplement: Supplementary file 1 [file jcm-13-00476-s001.zip]

Archive with 1 entries (1 files):
- jcm-2794187-supplementary.pdf
